# Supplementary material for: SARS-CoV-2 Transmission in Alberta, British Columbia, and Ontario, Canada, December 25, 2019, to December 1, 2020
Source: Disaster Med Public Health Prep. 2021 Mar 25:1–10. doi: 10.1017/dmp.2021.78 (PMC8134904; doi:10.1017/dmp.2021.78)
Supplement: Supplementary file 1 [file dmpsup.zip]

Archive with 2 entries (2 files):
- S1935789321000781sup001.docx
- S1935789321000781sup002.docx
